# Supplementary material for: Highly Predictive Model for a Protective Immune Response to the A(H1N1)pdm2009 Influenza Strain after Seasonal Vaccination
Source: PLoS One. 2016 Mar 8;11(3):e0150812. doi: 10.1371/journal.pone.0150812 (PMC4782986; doi:10.1371/journal.pone.0150812)
Supplement: S1 Table — The table includes all data which were used to do the analysis presented in the paper for the pilot study. The first three columns contain the ids, the age (in years) and the gender (F-female, M-male) of the donors. The following six columns show the HAI titer for each virus strain prior to (day0) and after (day21) vaccination. Please note, that HAI titers below 10 were set to 2. The next columns show the definition of the donors as either sero-negative (HAI titer <10, indicated as 1) before and as still non-protected (HAI titer <40, indicated as 1) after vaccination. The remaining columns contain the counts per microliter for each of the immune cell population shown in Fig 2 (labels are the same as in Fig 2). (XLSX) [file pone.0150812.s017.xlsx]

## Sheet: Sheet1
id	age	gender	California - hai titer day0	California - hai titer day21	Brisbane - hai titer day0	Brisbane - hai titer day21	Perth - hai titer day0	Perth - hai titer day21	California - sero-negative	Brisbane - sero-negative	Perth - sero-negative	California - non-protected	Brisbane - non-protected	Perth - nonprotected	CD45	Tcells	CD4	CD8	Monocytes	NKcells	Dendritic cells	Bcells	Plasmablast	CD4+F+H-	nTreg	nTreg M	nTreg N	Mono NC	Mono C	mDC1	mDC2	pDC	Mono T	CD56br	CD56dim	CD4+CD40L+	CD4 EM	CD4 CM	CD4 Eff	CD4 N	CD4 RTE	Bcell N	Bcell M	CD8 EM	CD8 CM	CD8 Eff	CD8 N	CD4+ Treg	CD4+Ki67+
1	57	f	40	640	2	640	40	160	0	1	0	0	0	0	4594.29	2015.42	948.274	1010.95	255.909	146.743	11.5886	238.8	1.16	10.1364	52.846	26.6344	10.0936	43.2038	250.939	20.1894	0.226094	13.9035	4.30075	20.4095	126.333	2.45603	86.5774	402.068	5.59482	222.422	178.073	78.4697	160.306	57.1186	41.1456	753.157	159.73	62.9824	8.2974
2	23	f	2	640	2	480	2	640	1	1	1	0	0	0	4457.14	1504.53	756.549	680.194	168.857	199.234	12.5143	156.1	4.95	1.73552	27.0731	10.3961	10.1795	14.7743	163.181	5.96818	0.0113517	18.6694	2.08304	15.0323	184.202	0.285975	102.891	155.849	79.4376	278.058	279.179	91.2421	64.7983	150.323	38.0909	296.565	195.216	28.8086	9.91079
3	57	f	2	80	40	480	2	240	1	0	1	0	0	0	5725.71	1678.42	1019.76	515.691	253.954	372.96	10.9714	163.71	2.54	2.77956	23.2411	15.9202	3.277	110.734	239.099	13.6793	0.502429	16.7603	14.0965	34.8188	338.141	0.242703	36.7114	195.794	2.75335	496.517	378.557	92.0074	71.7069	39.6567	22.5873	126.344	327.464	26.0207	9.96306
4	28	m	2	640	2	160	40	160	1	1	0	0	0	0	4525.71	1688.71	1170.96	438.137	310.629	189.634	18.96	401.28	6.82	10.0789	66.0014	29.7006	26.0706	11.6587	304.822	20.0544	0.174184	26.0086	5.93678	12.3916	177.243	0.236534	83.3724	319.672	3.27869	529.213	395.271	210.953	190.167	113.039	68.3494	28.6542	227.831	76.0803	19.2037
5	63	f	2	80	2	80	2	1280	1	1	1	0	0	0	5485.71	2040.96	1419.33	458.811	220.251	263.349	4.59429	353.14	5.69	7.52359	39.6696	25.1108	3.67737	105.059	217.165	15.4632	0.140281	11.1038	8.26577	12.0477	251.301	0.435733	55.4956	512.377	3.40638	452.82	317.398	132.57	220.75	111.95	102.315	76.6215	167.466	47.1932	12.8023
6	67	m	2	2	2	10	2	2	1	1	1	1	1	1	3531.43	1036.39	854.057	156.651	197.623	120.96	3.63429	71.52	2.4	6.27307	26.5828	12.6002	5.21023	126.224	196.831	11.7279	0.0719501	8.34621	9.66529	23.3464	97.6136	0.18106	34.0769	184.476	4.01407	115.678	72.6634	35.0305	36.5324	19.4248	32.5835	95.5574	9.14844	32.8559	10.0779
7	29	f	2	80	2	320	2	2	1	1	1	0	0	1	6000	1945.27	1064.3	736.08	145.063	236.297	11.04	281.73	12.17	2.79165	60.6415	15.0391	30.3208	12.3584	140.599	13.2009	0.173003	15.9934	3.0031	28.579	207.728	0.43104	50.6605	232.017	4.68291	509.533	376.079	121.48	160.105	113.356	52.1145	172.243	399.691	63.4332	14.9002
8	57	f	80	160	10	640	10	80	0	0	0	0	0	0	4251.43	1673.07	1374	265.989	194.469	175.817	3.97714	147.15	0.37	3.57235	44.2444	25.1751	6.50393	13.7539	190.438	2.20566	0.0513881	2.87471	5.72826	23.908	151.921	0.85188	223.962	500.136	28.3044	328.414	240.311	82.274	65.0275	83.2544	44.1541	74.7428	63.8373	47.8168	5.66088
9	26	f	2	2	2	80	2	160	1	1	1	1	0	0	2706.82	940.697	477.463	358.251	193.989	142.491	6.51429	133.92	6.51	0.867856	10.1444	7.24308	1.27819	17.827	193.989	6.98691	0.136346	7.11218	2.78678	12.1025	130.389	0.70187	61.1152	196.715	1.71887	131.537	127.542	74.3256	59.6078	80.6066	28.6601	179.484	70.9338	11.0122	11.2681
10	57	f	10	640	40	320	40	80	0	0	0	0	0	0	2983.58	1268.98	804.994	414.411	188.64	90.5143	3.80571	183.6	0.97	4.21026	43.8319	28.7538	5.91731	25.0042	180.78	7.04099	0.011004	4.38745	4.89678	17.6335	72.9188	0.288188	77.2795	261.623	23.3448	226.828	154.747	90.2578	93.3606	53.4591	67.5491	256.521	38.2087	48.0422	8.37194
11	54	m	40	320	10	160	2	40	0	0	1	0	0	0	3350.81	1070.43	744.274	286.491	163.954	161.52	6.85714	181.27	0.82	4.32836	23.759	10.8104	6.98515	24.9041	159.431	5.7972	0.0915883	10.4218	2.95231	9.56428	151.956	0.182347	47.9313	157.042	20.542	344.033	289.327	120.544	60.4893	46.1251	16.1008	187.652	36.9574	28.0874	5.329
12	55	f	2	640	20	640	2	20	1	0	1	0	0	1	2772.41	813.429	604.971	170.331	126.549	73.5771	6.58286	161.97	2.53	4.14793	31.6594	16.5578	7.69323	28.7624	124.302	6.24242	0.0662075	11.8937	2.88476	4.20651	69.3706	0.185121	29.8251	205.69	0.967954	210.544	171.209	92.774	69.3861	43.6048	25.5497	8.87427	92.3196	35.8073	7.25966
13	28	f	2	320	2	160	2	80	1	1	1	0	0	0	4971.43	1379.59	877.646	393.086	270.891	342.411	9.49714	224.3	9.42	6.13546	34.2225	22.4842	5.37293	24.9473	261.066	6.58842	0.0575469	7.94147	5.07957	14.5107	327.901	0.52571	35.4569	251.007	3.94941	373.817	340.819	145.569	78.818	65.6453	131.684	129.325	68.0038	40.3579	19.9226
14	28	m	2	240	2	80	20	960	1	1	0	0	0	0	3312.27	719.76	386.846	198.72	183.703	183.326	3.80571	129.46	1.61	1.33918	10.6249	5.18496	2.8581	13.3368	182.71	5.05729	0.0377336	4.98977	3.53504	9.37555	173.963	0.0545452	22.3597	109.864	1.70212	168.555	126.9	82.0665	47.3446	59.4173	17.9842	37.9555	83.2637	11.9641	5.18373
15	54	m	2	120	20	320	2	5120	1	0	1	0	0	0	3805.71	935.246	715.063	174	233.966	247.954	7.13143	157.85	6.95	5.05943	30.2889	15.4776	7.23905	47.7467	225.627	17.7428	0.160933	14.3833	9.44473	16.0573	231.897	0.459785	27.6729	198.072	1.28711	252.42	142.356	80.5042	77.4577	57.594	26.274	60.726	29.406	35.3483	5.92072
16	67	f	2	20	2	20	40	80	1	1	0	1	1	0	4320	1009.65	765.12	202.457	223.886	744	12.1029	81.12	1.36	3.71581	33.7102	19.3159	4.6183	22.3622	215.849	6.88649	0.161887	11.7454	4.44671	42.1916	703.418	0.543235	55.8538	225.71	6.19747	240.352	194.267	28.4326	52.6874	67.0133	34.8226	12.3499	88.2713	37.426	5.61598
17	19	f	40	1280	2	80	160	2560	0	1	0	0	0	0	4388.57	1645.34	720.343	527.314	214.423	274.286	11.7257	168.65	1.79	4.90277	54.9472	23.4624	20.77	32.462	210.415	8.62501	0.0440869	12.2421	4.89165	11.9073	262.378	0.497037	55.0342	167.12	2.7373	340.181	295.505	99.5043	69.0459	107.572	38.9685	45.8763	334.845	59.8499	10.1568
18	56	m	2	2	20	80	2	5120	1	0	1	1	0	0	3634.29	816.754	600.754	185.04	292.629	201.634	5.17714	142.39	0.79	4.54044	18.0827	13.996	1.43396	24.9045	287.142	4.65645	0.0713282	6.3409	4.54672	8.74276	192.892	0.0979229	123.755	246.91	120.752	27.0924	30.4172	80.8767	61.4407	37.008	38.1182	94.7405	15.6729	22.6231	6.42807
19	57	f	2	10	2	320	2	80	1	1	1	1	0	0	2978.88	735.017	567.531	141.326	134.263	173.657	2.88	126.93	0.89	3.39702	22.5018	18.609	0.837066	21.3783	177.774	2.51681	0.0261067	1.89771	5.77019	26.9451	147.303	0.302494	81.157	192.393	10.0453	126.587	110.944	71.4592	55.5554	19.2203	22.0468	47.4854	52.8558	25.8988	12.7695
20	26	m	2	320	40	320	2	20	1	0	1	0	0	1	3339.26	903.703	500.194	286.457	177.909	60.2743	3.84	137.97	2.73	3.68423	24.3627	13.9842	5.82268	8.47996	175.814	8.21933	0.189271	6.7517	2.49155	12.1796	48.0946	NA	32.4126	156.561	3.1012	164.614	135.026	63.4642	74.5153	74.7653	43.8279	67.3174	100.833	28.0469	6.90268
21	25	m	2	640	2	160	2	2	1	1	1	0	0	1	4491.43	1556.81	999.463	475.954	264.549	303.086	7.92	240.03	1.8	10.1532	62.0277	23.8807	24.5009	15.798	265.98	6.98134	0.0979283	9.82126	3.48751	8.13317	294.953	0.132929	51.9721	214.885	1.99893	460.279	344.066	166.824	73.3785	89.4794	37.3624	42.5503	306.515	72.1809	9.39495
22	58	m	2	160	2	40	2	80	1	1	1	0	0	0	6445.71	722.571	560.503	126.651	266.16	377.109	4.59429	111.05	2.78	2.27239	25.5117	20.9451	1.39294	27.236	260.212	2.63484	0.0773202	4.26897	2.41328	22.5091	354.599	0.0516784	34.3588	147.973	2.12991	235.65	146.93	31.5053	79.4351	42.4282	19.631	22.164	42.3016	27.7841	6.61393
23	27	f	2	1280	2	640	2	160	1	1	1	0	0	0	4800	1864.01	1005.05	703.817	204.069	76.6286	15.0514	190.9	4.54	2.4116	39.5807	20.8986	9.02441	22.319	197.105	6.18924	0.092734	17.775	3.95465	21.8049	54.8237	0.581925	34.7748	240.207	3.8192	449.589	416.401	107.287	83.6155	67.9887	33.7128	135.837	466.631	41.9923	12.3621
24	27	f	40	160	60	80	160	160	0	0	0	0	0	0	5108.57	2147.21	1050.24	772.663	229.92	385.509	11.3829	234.72	2.33	2.32523	38.1699	21.566	9.50431	22.7107	223.873	9.3544	0.0926179	17.7826	4.29901	31.2433	354.265	0.22055	205.847	236.304	37.0735	351.644	336.366	137.781	96.9159	125.171	48.0596	315.246	285.885	40.4952	9.1896
25	25	m	2	640	2	160	2	5120	1	1	1	0	0	0	4765.71	1495.47	731.451	460.114	360.48	194.503	18.5486	209.86	1.28	2.97543	49.4233	23.6738	16.9522	49.8656	356.443	14.3305	0.109115	19.6407	5.0193	17.81	176.706	0.307941	56.9801	211.389	2.2675	266.6	214.249	115.425	94.4173	84.661	38.1435	178.524	160.58	52.3987	6.89027
26	26	m	2	320	2	30	2	20	1	1	1	0	1	1	1252.87	696.049	453.483	196.743	218.334	167.797	3.92857	53.33	1.12	2.73838	21.3116	7.182	5.92461	17.9789	211.468	3.76524	0.0851366	8.42166	3.47412	10.0212	157.439	0.149196	68.4759	93.4175	9.65918	180.345	139.885	26.2405	27.0778	72.5981	14.0671	13.0047	96.9942	24.0499	6.34876
27	56	f	2	320	2	80	2	80	1	1	1	0	0	0	3106.84	1829.11	1205	505.183	345.086	294.517	13.64	465.83	1.09	7.27099	72.6819	40.4838	7.6316	30.4843	338.34	10.1542	0.384711	8.13853	5.86278	20.537	273.98	0.677212	167.495	365.116	20.6055	343.269	294.584	252.482	213.678	151.555	76.7878	64.1582	213.187	79.9529	12.1705
28	61	f	2	640	40	320	20	320	1	0	0	0	0	0	1282.03	744.543	541.357	171.317	222.891	74.8943	2.76571	107.55	1.17	2.82264	41.3313	27.6093	2.05003	33.6102	212.42	1.92973	0.0269265	4.84228	3.42789	5.58627	69.4109	0.306408	16.8903	272.844	20.4633	89.284	73.4854	55.7102	51.8277	12.4205	29.6379	115.296	14.4592	44.154	9.14894
29	53	m	2	40	30	320	2	40	1	0	1	0	0	0	4117.14	2052.69	1379.78	527.969	841.563	421.394	13.3257	417.87	3.72	11.1081	178.401	106.684	21.2297	66.8021	789.947	13.5593	0.368043	14.5355	18.2226	13.2916	408.527	0.109416	160.054	586.405	11.3142	265.821	66.3004	118.217	299.282	299.886	48.0451	101.898	78.1393	189.509	13.1907
30	56	f	40	640	2	640	2	20	0	1	1	0	0	1	1618.35	919.883	658.051	226.946	217.549	154.66	5.15429	103.43	0.69	2.941	40.7801	21.0833	8.11524	53.9476	210.779	8.25469	0.167307	9.59315	5.43106	4.87224	149.233	0.215841	87.5208	183.596	28.691	203.335	151.344	36.6768	66.7029	92.14	19.6081	59.2328	55.8286	43.7211	6.77793
31	56	f	20	40	10	10	80	160	0	0	0	0	1	0	1689.25	1031.01	721.663	241.78	130.271	249.417	4.58857	136.27	0.59	1.87707	11.6621	8.8865	0.29505	13.0017	125.27	4.41058	0.0540213	7.58563	4.45588	10.3343	239.237	0.152993	33.0522	202.066	2.52582	NA	245.516	83.1273	53.2151	122.582	28.53	16.4652	74.2265	13.5391	5.92485
32	30	m	2	2	2	80	2	10	1	1	1	1	0	1	1322.86	921.297	529.729	288.106	103.117	98.2457	8.23429	73.89	0.29	2.20098	35.8647	12.2299	15.2425	23.2857	99.2112	8.42358	0.0687448	14.4458	3.18726	4.73032	94.0945	0.114951	67.2755	101.178	4.66161	256.309	190.667	42.0426	31.8903	81.2458	31.1154	60.2141	115.53	38.0657	3.87232
33	59	f	2	2	2	80	2	80	1	1	1	1	0	0	1327.92	800.989	501.286	254.917	238.229	70.5257	4.46286	142.53	0.78	2.7649	31.2356	20.2094	3.21726	18.7705	220.192	3.49828	0.0713934	5.61077	4.03636	5.78639	64.7393	0.225579	38.4486	198.008	8.32134	141.757	110.694	95.0666	47.4335	34.9236	42.0613	136.126	43.081	34.0005	7.06813
34	61	m	2	20	2	240	2	20	1	1	1	1	0	1	1434.71	760.54	458.197	186.749	230.026	207.837	6.38	100.35	1.57	2.03068	27.4631	19.0319	2.66667	18.7562	223.289	4.51389	0.161692	7.82761	1.91335	22.9206	184.419	0.0420625	50.8599	121.422	67.8132	90.3583	71.8389	72.1527	28.2188	55.2776	40.3377	55.2776	35.669	29.4938	11.18
35	57	m	2	80	10	40	2	60	1	0	1	0	0	0	3520	2079.03	873.463	1094.06	573.32	328.24	11.7543	248.29	0.95	2.62937	51.0322	22.9645	13.1663	101.321	566.653	12.5197	0.159996	13.1164	7.01984	6.63108	321.928	0.365107	157.223	249.81	56.0763	237.031	147.19	113.218	135.241	202.401	120.347	606.109	167.391	53.6615	7.73015
36	64	f	2	2	2	40	2	2560	1	1	1	1	0	0	1859.19	1047.04	605.314	381.229	346.94	200.577	13.3257	85.99	0.52	1.11392	16.5581	12.0874	0.627553	54.7255	334.802	7.41319	0.0455169	14.4187	6.70515	2.62431	198.477	0.110773	58.5339	143.459	75.059	183.806	184.05	45.2472	40.793	30.8414	33.2431	264.191	53.7532	17.672	6.90058
37	64	m	2	40	40	80	2	80	1	0	1	0	0	0	2065.96	1304.25	921.769	354.074	297.189	202.18	5.65714	95.48	1.24	5.43899	43.1993	36.633	0.66095	29.5492	295.688	17.1649	0.168107	9.01322	5.33739	13.5307	188.237	0.247034	66.183	251.643	45.6275	283.59	188.992	61.871	33.6376	27.1575	40.7185	234.397	52.403	48.6383	10.6925
38	29	f	2	40	2	320	2	2560	1	1	1	0	0	0	1578.85	1096.73	776.443	228.423	127.914	192.28	5.81429	70.87	0.45	2.56363	30.2697	15.4073	7.17392	10.16	125.362	5.16354	0.056693	9.7676	2.28861	18.4989	173.586	0.380457	29.5825	111.031	3.95986	475.729	419.587	39.2628	31.6016	52.5373	24.8981	10.7816	140.023	32.8333	8.85145
39	26	m	160	320	40	640	2	40	0	0	1	0	0	0	2907.52	1818.21	1013.16	508.577	450.403	87.6857	17.7571	353.57	4.84	2.49181	54.0127	18.7424	20.6869	11.7547	442.113	8.30344	0.066317	22.9678	6.22827	5.94096	81.7448	0	37.487	186.422	9.01715	565.432	394.784	144.964	208.536	66.115	42.2628	80.3552	319.386	56.5045	10.6382
40	29	m	2	40	2	240	2	640	1	1	1	0	0	0	2679.91	1535.44	1067.82	365.294	331.917	296.089	14.3629	340.25	3.31	2.96507	52.9108	25.3443	12.8044	47.3039	324.825	10.0667	0.0624118	18.7448	4.19435	10.1227	285.966	0.16124	43.7805	241.327	2.3492	592.962	507.375	159.235	180.5	48.2188	27.5432	28.0911	261.551	55.8758	17.7258
41	56	f	2	40	2	80	2	160	1	1	1	0	0	0	3085.25	1715.81	1247.59	379.343	379.437	478.029	16.06	309.01	23.02	4.16169	75.9738	34.9479	20.4369	46.731	370.403	6.57691	0.174662	15.8008	9.29019	16.5754	461.453	0.339344	47.5331	304.412	4.99035	600.658	471.461	184.569	124.715	56.5221	78.9033	46.2798	198.776	80.1355	26.0746
42	55	m	2	80	2	80	2	80	1	1	1	0	0	0	1186.24	812.491	474.194	285.246	177.131	37.8714	2.01143	57.45	1.01	0.978979	10.6314	8.74967	0.16904	12.0575	138.724	2.91493	0.10433	3.20671	2.96824	3.39136	34.4801	0.053584	82.0356	84.8808	67.8098	108.283	80.9041	30.794	26.6747	49.918	32.8033	185.695	17.5711	11.6104	7.01808
43	26	m	2	240	2	20	2	120	1	1	1	0	1	0	1690.2	1039.63	707.174	283.549	180.903	248.066	9.27143	97.59	2.65	1.53743	46.5693	22.2601	11.1301	19.4519	178.141	6.14103	0.0248569	12.8427	2.57959	10.4618	237.941	0.214274	53.5331	190.937	4.80879	279.762	245.192	69.8714	27.7143	85.6317	43.6665	26.5685	127.313	48.1067	10.9612
44	24	m	160	160	80	80	2	20	0	0	1	0	0	1	2078.06	1340.71	812.523	451.471	211.106	242	8.26571	188.67	0.78	2.11002	32.0781	17.3222	7.08926	10.1731	209.995	7.71203	0.138885	10.0875	3.29992	NA	NA	0.0667081	60.6955	210.443	12.6754	365.047	333.36	74.8626	113.765	90.2943	34.2667	94.809	231.605	34.1881	7.00395
45	26	f	2	960	2	160	2	160	1	1	1	0	0	0	2474.18	1752.99	1061.47	544.751	218.146	150.763	7.44857	272.83	1.26	3.85738	61.9666	21.6883	24.4768	13.2421	214.737	4.06637	0.122707	10.5613	4.48051	7.50435	144.264	0.788671	68.677	274.92	14.9667	493.042	417.582	183.343	89.5978	89.3392	33.0664	115.487	307.24	65.824	10.5085
46	62	f	2	80	20	80	20	1280	1	0	0	0	0	0	1578.63	958.571	666.851	241.529	257.714	144.446	5.53143	91.21	3.43	2.84935	33.4735	29.2893	0.0947299	29.7873	248.75	2.3564	0.0414584	6.51569	4.03827	7.36233	137.4	0.628174	23.3398	493.47	29.4748	26.7396	20.3673	40.623	50.6192	62.5559	136.222	35.0216	8.01875	36.3228	25.5404
47	29	f	40	160	20	160	20	240	0	0	0	0	0	0	1538.11	902	631.149	212.677	262.177	79.6714	4.90286	212.14	1.21	1.38174	35.2096	14.7176	9.82347	25.4703	256.457	3.10704	0.0190674	5.80794	3.50078	3.68874	75.9788	0.107295	32.6304	152.738	5.68034	286.308	244.266	132.801	79.3414	34.6664	23.3945	40.6213	113.995	36.5913	9.7828
48	23	f	2	960	2	2	2	2	1	1	1	0	1	1	1367.14	1002.7	683.194	242.346	140.266	58.1429	2.04286	108.37	0.49	1.06234	37.1828	9.51881	15.3565	6.78154	137.979	4.91769	0.051075	2.9532	2.2008	5.73934	52.4105	0.631272	54.2456	231.603	3.07437	239.525	225.101	51.3653	56.9353	56.9512	31.7473	15.6798	137.895	38.2452	5.52021
49	25	m	80	160	10	1280	10	20	0	0	0	0	0	1	1840.33	937.766	540.634	311.834	387.703	260.983	9.36571	134.8	5.08	1.09876	28.2881	14.2572	4.86556	21.9542	305.773	8.74745	0.0687624	5.09427	5.68972	11.8049	248.844	0.316271	52.1171	186.519	6.6498	152.412	113.258	75.2168	59.486	43.0331	34.6136	106.959	127.852	29.3869	14.4349
50	26	f	20	40	2	80	40	60	0	1	0	0	0	0	3029.12	2034.97	1308.94	558.36	340.151	162.329	7.73143	293.32	15.05	2.88039	56.1874	23.374	16.9124	41.0715	340.489	9.01255	0.0804692	8.10325	7.14567	9.48495	152.828	0.164926	61.1274	303.673	9.29345	585.655	528.188	182.447	110.729	153.549	52.3742	78.7288	274.155	59.0678	17.0162
[truncated: 1 more columns]
