# Supplementary material for: Highly Predictive Model for a Protective Immune Response to the A(H1N1)pdm2009 Influenza Strain after Seasonal Vaccination
Source: PLoS One. 2016 Mar 8;11(3):e0150812. doi: 10.1371/journal.pone.0150812 (PMC4782986; doi:10.1371/journal.pone.0150812)
Supplement: S2 Table — The table includes all data which were used to do the analysis presented in the paper for the validation study. The first three columns contain the ids, the age (in years) and the gender (F-female, M-male) of the donors. The following six columns show the HAI titer for each virus strain prior to (day0) and after (day21) vaccination. Please note, that HAI titers below 10 were set to 2. The next columns show the definition of the donors as either sero-negative (HAI titer <10, indicated as 1) before and as still non-protected (HAI titer <40, indicated as 1) after vaccination. The remaining columns contain the counts per microliter for the immune cell population measured in the validation study. (XLSX) [file pone.0150812.s018.xlsx]

## Sheet: Sheet1
id	age	gender	California - hai titer day0	California - hai titer day21	Texas - hai titer day0	Texas - hai titer day21	Mass - hai titer day0	Mass - hai titer day21	California - sero-negative	Texas - sero-negative	Mass - sero-negative	California - non-protected	Texas - non-protected	Mass - non-protected	CD3	CD4	CD8	Bcells
119	47	f	2	640	2	113	2	226	1	1	1	0	0	0	1069.36	790.64	232	186
120	21	m	2	226	2	80	80	113	1	1	0	0	0	0	1147.2	545.12	411.6	236.64
121	62	f	2	2	2	226	2	14	1	1	1	1	0	1	1043.84	665.6	319.12	83.76
122	24	f	80	320	2	320	40	160	0	1	0	0	0	0	1952	1247.52	437.76	129.6
123	28	f	2	1810	2	113	2	80	1	1	1	0	0	0	2167.84	1200.8	748.48	207.36
124	36	f	80	113	2	320	2	160	0	1	1	0	0	0	2096.56	1536	479.44	326.16
125	20	f	2	160	80	320	2	160	1	0	1	0	0	0	1327.44	684.16	440.16	317.84
126	29	f	2	226	2	2560	20	80	1	1	0	0	0	0	881.44	575.36	211.84	127.28
127	28	f	2	40	2	80	80	160	1	1	0	0	0	0	750.88	410.24	277.68	68.4
128	25	f	80	2560	10	640	57	640	0	1	0	0	0	0	1017.44	653.04	315.92	148.48
129	38	f	160	320	40	226	2	40	0	0	1	0	0	0	2373.68	1839.12	476.96	487.84
130	40	m	80	640	160	640	10	160	0	0	1	0	0	0	1399.92	974.64	315.12	160.8
131	28	m	160	160	2	160	2	453	0	1	1	0	0	0	1177.04	826.4	270.96	282.32
132	65	f	2	2	2	160	2	320	1	1	1	1	0	0	1028.72	727.84	264.72	187.52
133	27	f	40	160	20	320	40	160	0	0	0	0	0	0	1585.04	732.4	583.2	151.04
134	33	f	80	320	2	640	20	80	0	1	0	0	0	0	1406	769.76	543.36	82.8
135	31	m	2	20	2	320	2	113	1	1	1	1	0	0	1079.52	554.48	491.04	220.32
136	26	f	2	2560	160	320	28	320	1	0	0	0	0	0	1193.44	771.36	304.32	261.2
137	44	f	160	640	2	1280	2	40	0	1	1	0	0	0	1013.76	703.2	259.28	83.2
139	42	m	160	320	20	640	10	80	0	0	1	0	0	0	1000.96	536.88	426.08	422.48
141	38	f	2	320	10	640	10	14	1	1	1	0	0	1	1395.12	759.04	564.16	170.64
142	53	m	2	40	2	1280	20	80	1	1	0	0	0	0	1007.6	691.36	260.96	192.88
143	35	f	57	320	2	113	20	80	0	1	0	0	0	0	1408.32	1059.6	270.48	228.4
145	30	f	2	226	2	160	2	320	1	1	1	0	0	0	778.32	508.96	199.04	179.44
146	52	m	113	160	80	320	2	160	0	0	1	0	0	0	1520	900.64	561.92	158.56
147	26	f	2	40	80	2560	20	1280	1	0	0	0	0	0	1583.92	1110	404.96	221.84
155	41	m	160	320	20	160	80	160	0	0	0	0	0	0	919.92	501.2	311.04	80.08
156	32	f	40	320	80	453	2	160	0	0	1	0	0	0	1120.32	557.76	481.36	154.64
157	49	f	10	1280	2	160	10	160	1	1	1	0	0	0	857.76	547.92	278.96	128.24
159	50	f	20	320	2	160	10	226	0	1	1	0	0	0	1112.32	706.56	335.92	63.52
161	43	f	2	2	2	640	2	80	1	1	1	1	0	0	931.92	640.64	259.36	169.6
162	67	f	2	20	160	160	14	14	1	0	0	1	0	1	868.64	588.56	239.2	122.08
163	40	f	2	160	2	320	2	160	1	1	1	0	0	0	927.6	631.2	203.52	160.64
164	23	f	80	640	2	640	40	226	0	1	0	0	0	0	1066.64	650.72	345.2	142.48
165	37	m	2	80	2	80	2	40	1	1	1	0	0	0	1130.08	694.8	337.44	142.24
166	29	f	160	640	2	1280	2	320	0	1	1	0	0	0	2027.92	1145.2	783.28	268.72
167	41	f	2	640	40	1280	40	226	1	0	0	0	0	0	1091.04	557.52	465.28	182.48
168	30	f	2	2	2	320	2	453	1	1	1	1	0	0	1087.2	553.92	396.88	77.84
169	51	f	2	640	80	80	160	160	1	0	0	0	0	0	1731.92	988	615.52	231.76
170	32	f	20	320	2	160	10	160	0	1	1	0	0	0	1030.08	752.48	244	157.92
171	30	m	2	80	160	160	40	80	1	0	0	0	0	0	792.48	480.56	263.6	128.64
172	52	f	20	20	20	57	40	57	0	0	0	1	0	0	1034.56	728	226.48	106.32
175	63	m	2	2	2	2	10	320	1	1	1	1	1	0	766.16	565.68	182.32	112.72
176	66	f	10	905	2	320	10	160	1	1	1	0	0	0	1078.32	675.6	349.44	225.28
177	55	m	320	640	2	226	2	320	0	1	1	0	0	0	372.08	220.08	126.96	153.6
178	61	f	2	320	2	160	2	2	1	1	1	0	0	1	1094.4	626	350.72	162.16
179	23	f	160	320	80	320	2	160	0	0	1	0	0	0	1057.52	603.04	342.8	158.4
180	48	f	2	113	20	640	2	80	1	0	1	0	0	0	1294.24	760.88	496.88	157.52
181	52	m	57	80	80	80	10	10	0	0	1	0	0	1	748.4	532.72	175.68	138.8
182	47	m	2	1810	160	1810	10	113	1	0	1	0	0	0	1182.08	854.24	288.64	394.8
183	50	f	160	320	40	160	10	80	0	0	1	0	0	0	1185.04	927.36	194.72	190.08
184	55	m	20	320	2	320	2	80	0	1	1	0	0	0	995.6	670.32	278.88	193.12
185	23	f	160	226	80	640	20	160	0	0	0	0	0	0	1229.6	761.04	196.72	121.68
186	47	m	2	160	2	113	2	640	1	1	1	0	0	0	927.28	595.36	303.76	139.92
187	27	f	2	2560	40	80	20	640	1	0	0	0	0	0	786.64	541.68	213.36	47.04
188	61	f	2	40	320	1280	40	226	1	0	0	0	0	0	1195.36	783.92	355.44	130.08
189	32	m	320	320	40	640	2	160	0	0	1	0	0	0	1958.56	1065.12	642.16	199.68
190	63	m	2	453	2	905	10	453	1	1	1	0	0	0	788.24	509.36	209.76	123.6
191	67	f	2	1810	14	160	20	40	1	0	0	0	0	0	1352.08	828.56	468	108.32
192	53	f	226	320	10	160	20	40	0	1	0	0	0	0	1355.28	1086.64	228.56	117.44
193	32	f	2	1280	2	40	2	160	1	1	1	0	0	0	1458.64	799.52	487.44	151.92
194	33	f	2	80	160	160	2	20	1	0	1	0	0	1	1204	839.76	281.6	178.4
195	53	f	2	2	40	226	10	80	1	0	1	1	0	0	1233.6	637.28	540.96	271.28
196	34	m	2	226	20	1280	10	226	1	0	1	0	0	0	1593.04	1140.16	369.2	224.08
197	36	m	2	1280	226	320	226	320	1	0	0	0	0	0	1121.84	770.4	250.96	191.12
198	35	m	2	320	10	320	2	113	1	1	1	0	0	0	1286.48	667.04	538.32	182.72
199	55	f	2	2	2	2	2	2	1	1	1	1	1	1	571.84	408.64	127.28	52.08
200	43	m	2	1810	2	80	2	320	1	1	1	0	0	0	863.52	617.52	218.96	145.84
201	23	m	2	226	80	453	57	160	1	0	0	0	0	0	1019.92	640.32	317.92	204.64
202	24	m	1280	2560	1280	1810	160	226	0	0	0	0	0	0	1408.48	826.96	520.48	129.04
203	21	m	2	453	80	160	40	160	1	0	0	0	0	0	1496	907.84	438.88	415.28
